# Supplementary material for: Innovative Approach to Fast Electron Microscopy Using the Example of a Culture of Virus-Infected Cells: An Application to SARS-CoV-2
Source: Microorganisms. 2021 May 31;9(6):1194. doi: 10.3390/microorganisms9061194 (PMC8228702; doi:10.3390/microorganisms9061194)
Supplement: Supplementary file 1 [file microorganisms-09-01194-s001.zip]

Archive with 1 entries (1 files):
- microorganisms-1209016-supplementary.xlsx
