# Supplementary material for: Innovative Approach to Fast Electron Microscopy Using the Example of a Culture of Virus-Infected Cells: An Application to SARS-CoV-2
Source: Microorganisms. 2021 May 31;9(6):1194. doi: 10.3390/microorganisms9061194 (PMC8228702; doi:10.3390/microorganisms9061194)
Supplement: Supplementary file 1 [file microorganisms-09-01194-s001.zip › microorganisms-1209016-supplementary.xlsx]

## Sheet: Feuil1
Step#	Description	User Prompt (on/off)	Time (Hr:min:sec)	Power (Watts)	Temp (ºC)	Load Cooler (off/auto/on)	Vacuum/ Bubbler Pump	SteadyTemp pump (on/off)	SteadyTemp temp (ºC)
EPON EMBEDDING
1	0.1M Cacodylate/0.2M Saccharose Buffer	On	0: 0: 40	250	50	Off	Off	On	23
2	0.1M Cacodylate/0.2M Saccharose Buffer	On	0: 0: 40	250	50	Off	Off	On	23
3	OsO4 1%	On	0: 2: 0	100	50	Off	vacuum AUTO 20mm Hg 15s/15s	On	23
4	OsO4 1%	Off	0: 2: 0	0	50	Off	vacuum ON 20mm Hg	On	23
5	OsO4 1%	Off	0: 2: 0	100	50	Off	vacuum ON 20mm Hg	On	23
6	OsO4 1%	Off	0: 2: 0	0	50	Off	vacuum ON 20mm Hg	On	23
7	OsO4 1%	Off	0: 2: 0	100	50	Off	vacuum ON 20mm Hg	On	23
8	OsO4 1%	Off	0: 2: 0	0	50	Off	vacuum ON 20mm Hg	On	23
9	OsO4 1%	Off	0: 2: 0	100	50	Off	vacuum AUTO 20mm Hg 15s/15s	On	23
10	Water	On	0: 0: 40	250	50	Off	Off	On	23
11	Water	On	0: 0: 40	250	50	Off	Off	On	23
12	30% ETOH	On	0: 0: 40	250	50	Off	Off	On	23
13	50% ETOH	On	0: 0: 40	250	50	Off	Off	On	23
14	70% ETOH	On	0: 0: 40	250	50	Off	Off	On	23
15	90% ETOH	On	0: 0: 40	250	50	Off	Off	On	23
16	96% ETOH	On	0: 0: 40	250	50	Off	Off	On	23
17	100% ETOH	On	0: 0: 40	250	50	Off	Off	On	23
18	100% ETOH	On	0: 0: 40	250	50	Off	Off	On	23
19	Resin 25%	On	0: 3: 0	250	50	Off	vacuum AUTO 20mm Hg 15s/15s	On	23
20	Resin 50%	On	0: 3: 0	250	50	Off	vacuum AUTO 20mm Hg 15s/15s	On	23
21	Resin 75%	On	0: 3: 0	250	50	Off	vacuum AUTO 20mm Hg 15s/15s	On	23
22	Resin 100%	On	0: 3: 0	250	50	Off	vacuum AUTO 20mm Hg 15s/15s	On	23
23	Resin 100%	On	0: 3: 0	250	50	Off	vacuum AUTO 20mm Hg 15s/15s	On	23
24	EPOXY CURE	On	0: 30: 00	200	100	ON (30deg)	Off	Off	-
25	EPOXY CURE	On	0: 45: 0	375	100	ON (30deg)	Off	Off	-
26	EPOXY CURE	On	0: 45: 0	375	100	ON (30deg)	Off	Off	-
